# Supplementary material for: Putative Biomarkers for Acute Pulmonary Embolism in Exhaled Breath Condensate
Source: J Clin Med. 2021 Nov 4;10(21):5165. doi: 10.3390/jcm10215165 (PMC8584843; doi:10.3390/jcm10215165)
Supplement: Supplementary file 1 [file jcm-10-05165-s001.zip]

Archive with 1 entries (1 files):
- jcm-1405627-supplementary.pdf
